# Supplementary material for: Barriers and incentives for conducting research amongst the ophthalmologists in Sub-Sahara Africa
Source: PLoS One. 2018 Oct 23;13(10):e0197945. doi: 10.1371/journal.pone.0197945 (PMC6198941; doi:10.1371/journal.pone.0197945)
Supplement: S1 Dataset — (XLSX) [file pone.0197945.s001.xlsx]

## Sheet: Sheet
If you agree to participate then please click “YES” indicating your consent to participate.		Age (years)	Gender	Country of current residence	Year of Ophthalmology qualification	How would you best describe your post at work ( If more than one option applies, choose the one in which you spend most of your time)		In what set up do you work most of the time?		How much of your time do you spend in private practice?		How many scientific research papers have you published in INDEXED, peer reviewed journals in the past 10 years (1st January 2005- 31st December 2014)? ( Exclude Editorials, comments, questions and response to questions)	Are you currently involved in any eye health research?	Do you have a degree or specialized training in research like MPH, PhD, MSc ( Community Eye health, Epidemiology, clinical research etc ) ?		If YES, please provide details of the Qualification		Are you interested in participating/ conducting clinical research in Ophthalmology?	What are your broad areas of interest in order of preference ( eg Cataract, Glaucoma, Retina etc)			What are your specific areas of interest ? ( Eg. Cataract surgical outcome, prevalence of glaucoma, Diabetic retinopathy etc)			How would you rate your knowledge of research process in the following areas					Regarding research support at your Institution					Is funding a major barrier for you to conduct your own research	Please mention the source(s) of your research funding										How would you describe your professional schedule with respect to research activities		Do you have adequate patients/cases/subjects at your center to conduct a good clinical research?	Do you think it is difficult for African researchers to publish in non-African Journals?
Response		Open-Ended Response	Response	Open-Ended Response	Open-Ended Response	Response	Other (please specify)	Response	Other (please specify)	Response	Other (please specify)	Open-Ended Response	Response	Response	Other (please specify)	Type of qualification ( If MSc and PhD then fill for PhD)	Year of Award	Response	1	2	3	1	2	3	Formulating research question	Conducting a good literature search	Deciding on appropriate study design	Statistical skills	Paper writing skills	There is a dedicated research department	There is full time statistician for research work	There is / are research assistant(s) employed to help with research work	There is easy access to Institute Review Board / Institute Ethics Committee	There is adequate support for research in the department	Response	Government	Hospital	Local University	International University	International NGOs like CBM, SSI, FHF	Pharmaceutical companies like Pfizer,Novartis etc	Commercial companies like banks, telecom companies etc	Personal funds	Others	Other (please specify)	Response	Other (please specify)	Response	Response
			Female	Somalia	2006	Academic and Clinical		Government organisation		None		4	Yes	Yes				Yes							Very good	Very good	Very good	Very good	Very good	Yes	Yes	Yes	Yes	Yes	Yes											In spite of my busy clinical practice, I make time for research work		No
YES		51	Male	Malawi	2000	Academic and Clinical		Government organisation		None		1	No	No				Yes	Cataract	Retina		diabetic retinopathy			Average	Average	Good	Poor	Average	No	No	No	Yes	No	I have never applied for funding	None	None	None	None	Little	None	None	Very little			Too busy in clinical practice, No time for research		Yes	YES
YES		50	Female	Rwanda	1996	Academic and Clinical		Private organisation		Full time		40	Yes	Yes		PHD	2011	Yes	RETINA	HEALTH SYSTEMS		DIABETIC RETINOPATHY	HEALTH FINANCING		Very good	Very good	Very good	Good	Good	No	No	No	Yes	No	Yes	None	Little	None	Important	Very important	None	None	Very little			Too busy in clinical practice, No time for research		Yes	YES
YES		37	Male	Lesotho	2009	Academic and Clinical		Government organisation		None		2	Yes	No				Yes	Retina	Medical education/medical curricula		Diabetic retinopathy	Catarct surgical outcome		Very good	Average	Average	Poor	Poor	No	No	No	No	No	Yes	Very little	Important	Important	None	Very little	None	None	Very little			Too busy in clinical practice, No time for research		Yes	YES
YES		50	Female	Kenya	2003	Purely clinical		Faith Based organisation		Part time		8	Yes	No				Yes	Adnexal Surgery	Oculoplastic Surgery		Socket Rehabilitation Surgery	Lid reconstructive work
YES		60	Male	KENYA	1992	Academic and Clinical	PROGRAM MANAGEMENT, ADVOCACY, DEVELOPING BEST PRACTICES	Non-Governmental organisation	INTERNATIONAL NETWORKS	None		20	Yes	No	MD, MBA, DTMMP			Yes	NEGLECTED TROPICAL DISEASES (EG TRACHOMA, RIVERBLINDNESS)	RETINA (EG DR)		TT SURGICAL OUTCOMES	DIABETIC RETINOPATHY		Very good	Very good	Very good	Average	Good	No	No	No	No	No	Yes	None	None	None	None	Very important	Very little	None	None	None	DFID, QUEEN ELISABETH DIAMOND JUBILEE TRUST, ITI (e.g. through NGDO coalitions like ICTC)	Other (please specify)	VERY BUSSY WITH LOCAL, REGIONAL AND GLOBAL ADVISORY WORK AND NETWORKING; HARD TO FIND / MAKE ENOUGH TIME	Yes
YES			Male	Kenya	1996	Academic and Clinical		Government organisation		Part time		7	Yes	No				Yes	Retina			Diabetic retinopathy
YES		38	Female	Zambia/India	2013	Academic and Clinical		Government organisation		None		0	No	No				Yes	Retina	Glaucoma		Diabetic Retinopathy	Prevalence of glaucoma		Good	Good	Average	Poor	Good	No	No	No	Yes	No	Yes	None	None	None	None	None	None	None	Very little	None		Too busy in clinical practice, No time for research		Yes	YES
YES		34	Male	Somalia	2014	Academic and Clinical		Private organisation		Full time		2	No	No				Yes	Glaucoma	Cataract		Cataract Surgical Outcome in Somalia	Prevalence of Blindness in Somalia		Good	Very good	Very good	Average	Good	No	No	No	Yes	No	No	None	Very little	Little	None	None	None	None	Important			I have enough time for research work		No	YES
YES		63yrs	Male	Kenya	1982	Academic and Clinical		Others	private practise	Part time		3	Yes	Yes		diploma community eye health	1987	Yes	paediatric ophthalmology			strabismus			Very good	Very good	Very good	Very good	Very good	No	No	No	Yes	Yes	Yes	Very little	Very little	Very little	Very little	Important	Little	None	None			In spite of my busy clinical practice, I make time for research work		Yes	YES
YES		37	Female	kenya	2012	Purely clinical		Government organisation		Part time		1	No	No				Yes	community eye	Cataract					Good	Average	Average	Average	Average	No	No	No	Yes	No	I have never applied for funding											Other (please specify)	Never thought of making time for research	Yes
YES		64	Female	South Africa	1986	Academic and Clinical		Government organisation		None		10	Yes	Yes		MSc (community Eye Health) LSHTM	2007	Yes	uveitis	oncology		prevalence of different causes of uveitis	outcomes of treatment in ocular oncology		Good	Good	Good	Poor	Average	No	Yes	No	Yes	Yes	I have never applied for funding	None	None	Very important	None	None	None	None	None	None		I have dedicated time for research work but it is not enough		Yes	NO
YES			Male	malawi	2001	Purely clinical		Government organisation		Part time		6	Yes	No				Yes	pediatrics			prevalence of paeds cataract	genetics of familial cataracts		Average	Average	Poor	Poor	Good	No	No	No	No	No	No	None	None	None	Very little	Very little	None	None	Little			Too busy in clinical practice, No time for research		Yes	YES
YES		39	Female	South Africa	2012	Academic and Clinical		Government organisation		None		5	Yes	No				Yes	Vitreo-retinal surgery	Uveitis		Diabetic retinopathy	Infectious uveitis		Good	Average	Average	Poor	Good	No	No	No	Yes	No	Yes	None	None	None	None	None	None	None	None			I have dedicated time for research work but it is not enough		Yes	YES
YES			Female	South Africa	2002	Academic and Clinical		Government organisation		None		3	Yes	No				Yes	Paediatric	Glaucoma		ROP	Paediatric cataract		Average	Average	Average	Poor	Poor	Yes	No	No	Yes	No	I have never applied for funding											Too busy in clinical practice, No time for research		Yes	YES
YES		42	Female	Kenya	2008	Purely clinical		Government organisation		Part time		0	Yes	Yes		MSc Public Health for eye care	2015	Yes	Public health	Paediatrics		Human resource for eye health training and Practice	General		Good	Good	Good	Good	Good	Yes	No	No	Yes	No	I have never applied for funding	Little	Important	None	None	Very important	Important	Very little	Very little	None		Too busy in clinical practice, No time for research		Yes	YES
YES		42	Male	kenya	2007	Academic and Clinical		Government organisation		Part time		4	Yes	No				Yes	oculoplastics			RCTS			Very good	Very good	Very good	Good	Excellent	No	No	No	No	No	No	Very little	Very little	Very little	Very little	Very little	Very little	None	Very little	None		I have dedicated time for research work but it is not enough		Yes	YES
YES		57	Female	Kenya	1992	Others	academic, clinical, administrative	Others	university	Part time		25	Yes	No				Yes	Human Resource	General Ophthalmology		Human Resouce			Good	Good	Good	Average	Good	Yes	Yes	Yes	Yes	No	Yes	Little	Little	Little	Little	Important	Little	Little	Important			Too busy in clinical practice, No time for research		Yes	YES
YES		45	Male	South Africa	2005	Academic and Clinical		Government organisation		Sometime	3 hours per week	8	Yes	Yes		MPH Clinical Research	2012	Yes	Surgical retina	Medical retina		Outcomes of vitrectomy for various pathologies			Good	Good	Good	Good	Good	No	Yes	No	Yes	Yes	I have never applied for funding			Little								I have dedicated time for research work but it is not enough		Yes	NO
YES		43	Male	South Africa	2008	Academic and Clinical		Faith Based organisation		None		7	Yes	No				Yes	Uveitis	Cornea		Infections causing uveitis	HIV and the eye		Very good	Very good	Very good	Average	Very good	Yes	Yes	Yes	Yes	Yes	No	Little	Very little	Important	Little	None	None	None	None	None		I have enough time for research work		Yes	NO
YES		42	Male	South Africa	2007	Academic and Clinical		Government organisation		None		9	Yes	No				Yes	Paediatric ophthalmology	Strabismus		paediatric glaucoma	retinopathy of prematurity		Excellent	Excellent	Excellent	Poor	Excellent	Yes	Yes	No	Yes	Yes	No	None	None	Very important	None	None	None	None	None			I have enough time for research work		Yes	NO
YES		38	Male	Malawi	2012	Academic and Clinical		Government organisation		None		0	Yes	No				Yes	Oculoplastics	Glaucoma		Ocular Oncology	Neuroprotection in Glaucoma		Good	Good	Average	Average	Average	No	No	No	Yes	Yes	Yes	None	None	None	None	None	None	None	None	None	I have never gotten any funding for any research. I have submitted some proposal to SSI, but they had no budget line to support it.	I have enough time for research work		Yes	NO
YES		33	Female	Kenya	2014	Others	Clinical and administrative	Government organisation		Part time		0	No	No				Yes	Retina	Glaucoma		Prevalence of DR in a nomadic community in Kenya	Prevalence of glaucoma in people aged 40 and above		Average	Average	Average	Very poor	Poor	No	No	No	No	No	I have never applied for funding											Too busy in clinical practice, No time for research		No	YES
YES		51	Male	South Africa	1997	Academic and Clinical		Private organisation		Full time		0	Yes	No				Yes	Cataract	Retina		Cataract surgery techniques	Diabetic Retinopathy		Good	Poor	Poor	Very poor	Poor	No	No	No	No	No	Yes	None	None	None	None	None	Little	None	Little			In spite of my busy clinical practice, I make time for research work		Yes	NO
YES		45	Male	South Africa	2001	Academic and Clinical		Private organisation		Sometime	Most private with one teaching session per week in a university department	2	No	No				Yes	Retina	Health economics		Surgical retina	Information Technology in Medicine		Average	Average	Average	Poor	Average	No	Yes	No	No	No	No	None	None	None	None	None	Little	None	Little			Too busy in clinical practice, No time for research		Yes	YES
YES		52	Female	South Africa	1995	Academic and Clinical		Government organisation		None		13	Yes	No				Yes	Retina	ocular inflammation		HIV-related retinal diseases	Retinopathy of prematurity		Good	Good	Good	Poor	Average	No	Yes	No	Yes	No	I have never applied for funding	None	None	None	None	None	Little	None	Little			I have dedicated time for research work but it is not enough		Yes	YES
		56	Male	Ethiopia	1990	Purely clinical		Non-Governmental organisation		Part time		1	No	No				Yes	Glaucoma			Glaucoma; treatment challenges in third world countries.			Poor	Average	Poor	Poor	Good	No	No	No	No	No	I have never applied for funding					Important	None	None	None			Too busy in clinical practice, No time for research		Yes
YES		58	Male	South africa	1989	Academic and Clinical		Government organisation		Part time		2	Yes	No				Yes	Paediatric ophthalmology	Vitreo retinal		Strabismus	Retinopathy of prematurity		Good	Good	Good	Average	Average	Yes	Yes	Yes	Yes	Yes	Yes	None	Very little	Very little	None	None	Little	Important	Important			In spite of my busy clinical practice, I make time for research work		Yes	NO
YES		37	Male	Sierra Leone	2015	Academic and Clinical		Government organisation		None		0	Yes	No				Yes	Ocular surface pathologies including cornea	Retina		Ocular surface neoplasia	Diabetic Retinopathy		Very good	Good	Very good	Good	Average	No	No	No	Yes	No	Yes	None	None	None	None	Little	None	None	Important	None		I have dedicated time for research work but it is not enough		Yes	YES
YES		40	Male	Ethiopia	2010	Academic and Clinical		Government organisation		Sometime	Rarely	0	No	No				Yes	Pediatric Ophthalmology	Orbit and Oculoplastics		Pediatric Ophthalmology	Orbit and Oculoplastics		Good	Average	Average	Average	Average	Yes	No	No	No	No	I have never applied for funding											In spite of my busy clinical practice, I make time for research work		Yes	YES
YES		35	Male	Kenya	2011	Purely clinical		Government organisation		Part time		0	Yes	No				Yes	cataract			cataract surgical outcome			Very good	Good	Good	Average	Average	No	No	No	No	No	Yes	Very little	None	None	None	Important	None	None	None			I have dedicated time for research work but it is not enough		Yes	NO
YES		38	Male	Rwanda	2014	Academic and Clinical		Government organisation		Part time		1	Yes	No				Yes	cataract	Glaucoma		Cataract surgical outcome	Prevalence of Glaucoma		Average	Average	Average	Average	Average	No	No	No	Yes	No	I have never applied for funding					Little						I have dedicated time for research work but it is not enough		Yes	YES
YES		33 years	Female	Kenya	2013	Academic and Clinical		Others	University setup	Sometime		3	No	No				Yes	Cornea	Anterior Segment		Ocular allergy	Keratitis		Good	Good	Good	Average	Good	Yes	Yes	No	Yes	Yes	I have never applied for funding											I have enough time for research work		Yes	YES
		64	Male	uganda	1984	Retired		Private organisation		Part time		3	No	No				No							Very good	Average	Poor	Poor	Average	No	No	No	Yes	No	No	None	None	None	None	None	None	None	None	None		Other (please specify)	retire	Yes	NO
YES		36	Male	Kenya	2014	Academic and Clinical		Government organisation		Part time		0	No	No		n/a		Yes	Cataract	cornea		Corneal infections	Cataract surgical outcome		Very good	Very good	Very good	Average	Good	No	No	No	No	No	I have never applied for funding										nil	Too busy in clinical practice, No time for research		No	YES
YES		53	Female	South Africa	1991	Academic and Clinical		Government organisation		None		0	No	No				No	Cataract	Glaucoma		Cataract surgical outcomes			Average	Good	Average	Poor	Good	No	No	No	Yes	No	I have never applied for funding											Other (please specify)	Too busy with clinical work, admin, giving presentations - and not interested in doing my own research	Yes	YES
YES		45	Male	Uganda	2007	Academic and Clinical		Faith Based organisation		Sometime		2	No	Yes		MSc Biostatistics and Epidemiology	2012	Yes	Cornea and External Diseases	CATARACT, RETINA		Corneal ulcer causes, antibiotic sensitivity and factors affecting response to treatments	Prevalence of Diabetic retinopathy. Cataract surgery outcome ,other studies as well.		Excellent	Excellent	Excellent	Excellent	Excellent	No	No	No	No	No	Yes	None	None	None	None	None	None	None	Little	None	From friends	Other (please specify)	Very busy in the clinics. I do earn on a commission on the number of patients seen or operated. Hence the more patient I see and operate the better my take home income	Yes	NO
YES		42	Male	kenya	2006	Purely clinical		Government organisation		Part time		3	No	No				Yes	orbit oculoplasty			prevalence of orbital diseases			Average	Good	Good	Average	Good	Yes	No	No	Yes	Yes	Yes	Important	Important	Little	Very little	Very little	Very little	None	Very little			Too busy in clinical practice, No time for research		Yes	YES
YES		61	Male	Uganda	1993	Academic and Clinical		Government organisation		None		2	Yes	No				No	Nutritional blindness	Cataract		Implementation research in control of vitamin A deficiency	Cataract surgical outcome		Very good	Very good	Good	Poor	Good	No	No	No	Yes	No	Yes	None	None	None	None	Little	None	None	None	None		I have dedicated time for research work but it is not enough		Yes	YES
YES		39	Male	Kenya	2009	Academic and Clinical		Government organisation		Part time		6	Yes	No				Yes	cornea and cataract (anterior segment conditions)	community eye health		outcomes of various keratoplasty procedures	prevention of blindness strategies		Good	Good	Good	Poor	Average	No	No	No	Yes	No	Yes	None	None	None	None	Very important	None	None	Important			In spite of my busy clinical practice, I make time for research work		Yes	YES
YES		49	Female	Kenya	2000	Academic and Clinical		Others	Teaching Hospital	Part time		20	No	Yes		MSc Community Eye Health	2004	Yes	Specifically Retinoblastoma	Refractive surgery		Retinoblastoma	Keratoconus and refractive disorders		Good	Very good	Very good	Average	Good	No	No	No	Yes	No	Yes	Very little	None	None	None	Very important	None	None	Little			In spite of my busy clinical practice, I make time for research work		Yes	YES
YES		31	Male	Uganda	2014	Academic and Clinical		Government organisation		Part time		3	Yes	No				Yes	Cornea	Public eye health		Microbial Keratitis	Traditional Eye Medicine		Very good	Very good	Good	Average	Good	No	No	No	Yes	Yes	Yes	None	None	Very little	Very important	Very important	Little	Very little	Little			In spite of my busy clinical practice, I make time for research work		Yes	YES
YES		44	Female	Uganda	2003	Academic and Clinical		Government organisation		Part time		0	Yes	Yes		Msc Clinical Epi & Biostat	2014	Yes	Glaucoma	Ocular traumatology		Prevalence	Visual outcome		Very good	Very good	Good	Good	Average	No	No	No	Yes	No	Yes	Very little	None	Very little								I have enough time for research work		Yes
YES		45	Male	kenya	2005	Purely clinical		Faith Based organisation		Sometime		0	No	No				Yes	Cataract			Surgical outcomes			Average	Good	Good	Average	Good	No	No	No	No	No	I have never applied for funding	Very little	Very little	Little	Important	Important	Important	Little	Little	Little		I have dedicated time for research work but it is not enough		Yes	NO
YES		43	Male	Kenya	2004	Academic and Clinical		Government organisation		Part time		7	Yes	No				Yes	Retina			Retinopathy of prematurity			Average	Average	Average	Poor	Average	Yes	No	No	Yes	No	No								Important			In spite of my busy clinical practice, I make time for research work		Yes
YES		30	Female	Kenya	2015	Purely clinical		Faith Based organisation		None		0	No	No				Yes	Anterior segment	Oculoplastics					Average	Average	Average	Poor	Average	No	No	No	No	No	I have never applied for funding											Too busy in clinical practice, No time for research		Yes	YES
YES		51	Male	Kenya	1997	Academic and Clinical		Private organisation		Full time		6	Yes	No				Yes	Glaucoma	Cataract		Glaucoma treatment in SSA	Cataract Surgical Outcomes		Average	Average	Average	Poor	Average	No	No	No	No	No	Yes	None	Very little	Little	Little	Little	Little	None	Very little			In spite of my busy clinical practice, I make time for research work		Yes	NO
YES		46	Male	Kenya	2001	Purely clinical		Private organisation		Full time		1	No	No				Yes	Retina	cataract		retina			Very poor	Poor	Very poor	Very poor	Poor	No	No	No	No	No	I have never applied for funding	None	None	None	None	None	None	None	None	None		Too busy in clinical practice, No time for research		Yes
YES		39	Male	South Africa	2013	Academic and Clinical		Government organisation		None		0	Yes	No				Yes	Retina	Glaucoma		Diabetic Retinopathy	Prevalence of Glaucoma		Poor	Poor	Poor	Very poor	Very poor	Yes	Yes	Yes	Yes	Yes	Yes	None	None	None	None	None	None	None	None	None		Too busy in clinical practice, No time for research		Yes	YES
YES			Female	Kenya	2000	Academic and Clinical		Government organisation		Part time		20	Yes	No				Yes	Cornea	Cataract		Corneal Surgery	Cataract Surgery		Average	Very good	Average	Poor	Average	No	No	No	Yes	Yes	Yes	None	None	None	None	Very little	None	None	Little			Too busy in clinical practice, No time for research		Yes	YES
YES		45	Female	Kenya	2003	Academic and Clinical	Administration	Non-Governmental organisation		None		13	Yes	No				Yes	Cataract	Cornea		Cataract surgical outcome	Keratoplasty		Very good	Excellent	Very good	Good	Very good	No	No	No	No	No	Yes	None	Very little	Very little	None	None	None	None	Important			In spite of my busy clinical practice, I make time for research work		Yes	NO
YES		37	Male	South Africa	2015	Academic and Clinical		Government organisation		None		0	No	No				Yes	Corneal diseases	Retina		None specific			Average	Average	Average	Poor	Poor	No	No	No	Yes	No	I have never applied for funding											Too busy in clinical practice, No time for research		Yes	YES
YES		40	Male	kenya	2006	Purely clinical		Faith Based organisation		None		1	No	No				Yes	cataract			cataract surgical outcome			Average	Average	Average	Poor	Average	No	No	No	Yes	No	Yes											Too busy in clinical practice, No time for research		Yes	YES
YES		35	Male	Kenya	2012	Purely clinical	some academic, surgical coaching, ophthalmic assistants training	Faith Based organisation		None		0	No	No				Yes	Cornea	Cataract		Epidemiology of Infective Keratitis	Barriers of setting up an eye bank in Kenya		Average	Average	Average	Very poor	Poor	No	No	No	No	No	Yes	None	Very little			Very important			Very important			Too busy in clinical practice, No time for research		Yes	YES
YES		36	Female	South Africa	2015	Academic and Clinical		Government organisation		None		0	Yes	No				Yes	Cornea and Anterior Segment	Ophthalmic Genetics		Medical Cornea	Ocular Microbiome		Good	Good	Good	Poor	Good	Yes	No	No	No	No	Yes	None	Very little	None	None	None	None	None	Little			I have dedicated time for research work but it is not enough		Yes	YES
YES		43	Male	Kenya	2003	Purely clinical		Faith Based organisation		Part time		1	No	No				Yes	cataract	cornea		cataract surgery adults and children	penetrating keratoplasty		Average	Average	Average	Average	Average	No	No	No	No	No	Yes	None	None	None	None	None	None	None	None	None		Too busy in clinical practice, No time for research		Yes	YES
YES		40	Male	Kenya	2005	Academic and Clinical	Administrative	Non-Governmental organisation	Private set up	Part time		15	Yes	No				Yes	retina	cataract		retina detachments	macula holes		Good	Good	Average	Poor	Average	No	No	No	No	No	Yes	None	None	None	None	None	None	None	Very important			In spite of my busy clinical practice, I make time for research work		Yes	YES
YES		37	Male	Ethiopia	2010	Academic and Clinical		Government organisation		Part time		0	No	No				Yes	Glaucoma	Trachoma		prevalence of pseudoexfoliative glaucoma	childhood Glaucoma		Average	Average	Poor	Very poor	Poor	No	No	No	No	No	I have never applied for funding	None	None	None	None	None	None	None	None	None		Too busy in clinical practice, No time for research		Yes	YES
YES		46	Male	Kenya	2003	Purely clinical	Administrative	Faith Based organisation	Private Organization	Full time		16	No	No				Yes	Cataract	Trachoma		Cataract Surgery Visual Outcomes	Glaucoma Medication Compliance		Average	Good	Good	Poor	Good	No	No	No	No	No	Yes	None	None	None	None	Little	None	None	Very little			In spite of my busy clinical practice, I make time for research work		Yes	YES
YES		39	Female	Kenya	2006	Academic and Clinical		Government organisation		Part time		8	Yes	No				Yes	Glaucoma			Prevalence of Glaucoma	Congenital glaucoma		Good	Good	Average	Poor	Poor	No	No	No	Yes	No	Yes	None	None	None	None	Little	None	None	Very little			In spite of my busy clinical practice, I make time for research work		Yes	YES
YES		39	Male	D R Congo	2008	Purely clinical		Non-Governmental organisation		None		1	No	No				Yes	Retina	Uveitis and ocular inflammation		Diabetic retinopathy	Uveitis		Good	Good	Average	Average	Poor	No	No	No	No	No	Yes	None	None	None	None	None	None	None	Very little	None		I have enough time for research work		Yes	YES
YES		53	Female	kenya	1992	Academic and Clinical	administrative and fundraising	Non-Governmental organisation		None		3	Yes	No				Yes	glaucoma cataract corneal disease			general			Very poor	Very poor	Very poor	Very poor	Very poor	No	No	No	No	No	I have never applied for funding	None	None	None	None	None	None	None	Little			Too busy in clinical practice, No time for research		Yes	NO
YES		35	Female	Kenya	2010	Academic and Clinical		Faith Based organisation		None		0	Yes	No				Yes	Pediatric ophthalmology			Pediatric trauma	ROP		Average	Very good	Good	Poor	Average	No	No	No	Yes	No	No	None	None	Little	None	Very important	None	None	Little			I have dedicated time for research work but it is not enough		Yes	YES
YES			Male	Ethiopia	2010	Purely clinical		Government organisation		None		6	No	No				Yes	glaucoma	retina		glaucoma awareness	diabetic macular edema		Very good	Excellent	Excellent	Very good	Excellent	No	No	No	No	No	Yes											Too busy in clinical practice, No time for research		Yes	NO
YES		38	Male	kenya	2013	Purely clinical		Government organisation		None		0	Yes	No				Yes	Glaucoma	retina		prevalence of glaucoma in nakuru county	incidence of diabetic retinopathy among diabetics attending medical outpatient clinic in nakuru		Poor	Poor	Poor	Poor	Average	No	No	No	Yes	No	Yes	None	None	None	None	None	None	None	Very important			In spite of my busy clinical practice, I make time for research work		Yes	YES
YES		39	Female	kenya	2008	Academic and Clinical		Government organisation		Sometime		5	Yes	No				Yes	paediatric ophthalmology	retinoblstoma		early detection and screening in ROP	improved quality of life in retinoblastoma		Very good	Very good	Good	Average	Very good	No	No	No	Yes	No	Yes	None	None	None	Important	Important	Important	Important	Very little	None		Too busy in clinical practice, No time for research		Yes	YES
YES		32	Male	Kenya	2014	Purely clinical		Government organisation		Sometime		1	No	No				Yes	Retina	Anterior segment		Diabetic retinopathy	Trachoma		Poor	Poor	Average	Very poor	Poor	No	No	No	No	No	I have never applied for funding	None	None	None	None	Little	None	None	Very little	None		Too busy in clinical practice, No time for research		Yes	YES
YES		34	Male	kenya	2014	Academic and Clinical		Non-Governmental organisation		None		0	No	No				Yes	cataract	oculoplastic					Average	Average	Poor	Average	Good	No	No	No	No	No	I have never applied for funding											Too busy in clinical practice, No time for research		Yes	YES
YES			Female	kenya	2010	Purely clinical		Private organisation		Full time		0	No	No				No	medical retina			diabetic retinopathy			Average	Average	Poor	Poor	Very poor	No	No	No	No	No	I have never applied for funding											Other (please specify)	not really interested	No	YES
YES		36	Male	Kenya	2009	Academic and Clinical		Government organisation		Part time		3	Yes	No				Yes	cornea	neuroophthalmology		cornea transplant	allergy		Good	Good	Good	Average	Average	No	No	No	No	No	I have never applied for funding	None	None	None	None	None	None	None	Very important			Too busy in clinical practice, No time for research		Yes	YES
YES		34	Female	Kenya	2014	Administrative		Government organisation		None		4	Yes	No				Yes	Cataract	Retina		Cataract surgical outcome	diabetic retinopathy		Good	Good	Good	Good	Good	No	No	No	Yes	No	Yes	Very important				Very important						In spite of my busy clinical practice, I make time for research work		Yes	YES
YES		46	Male	Mozambique	2004	Academic and Clinical		Non-Governmental organisation		None		1	No	No				Yes	Anterior segment	Retina		Best practices in glaucoma management	Diabetic Retinopathy		Average	Average	Average	Average	Average	No	No	No	No	No	Yes	Very little	Very little	Very little	Very little	Little	None	None	None			I have enough time for research work		Yes	NO
YES		45	Male	UGANDA	2005	Purely clinical		Government organisation		None		3	No	No				Yes	COMMUNITY OPHTHALMOLOGY	ONCOLOGY		ONCHOCERCIASIS	TRACHOMA		Good	Average	Average	Poor	Good	No	No	No	Yes	No	No	None	None	Little	Very important	Important	None	Very little	Important	None		In spite of my busy clinical practice, I make time for research work		Yes	YES
YES		37	Male	India	2010	Academic and Clinical		Non-Governmental organisation		None		0	No	No				Yes	retina			Diabetic retinopathy	Genetic diseases		Average	Very good	Very good	Very poor	Average	No	No	No	No	No	Yes	None	None	None	None	None	None	None	Very important	None		Too busy in clinical practice, No time for research		Yes	NO
		35	Female	Kenya	2014	Purely clinical		Government organisation		Part time		0	Yes	No				Yes	Oculoplastics	Cataract		Cataract surgical outcomes	Prevalence of ocular surface squamous neoplasia		Good	Very good	Good	Good	Poor	Yes	No	No	Yes	No	Yes	None	Very little	Very little	None	None	None	None	None			Too busy in clinical practice, No time for research		Yes	YES
YES		31 years	Female	Tanzania	2015	Academic and Clinical		Government organisation		None		0	No	No				Yes	cataract	retina		cataract surgical outcome	diabetic retinopathy		Good	Very good	Good	Average	Good	No	No	No	Yes	Yes	Yes	Little	None	None	None	None	None	None	None			In spite of my busy clinical practice, I make time for research work		Yes	YES
YES		40	Male	Ethiopia	2011	Academic and Clinical	Recently administrative to	Government organisation		None	Worked for 1 year in private clinic in 2011/12	0	No	No				Yes	Retina	Cataract		Cataract surgical outcome	Diabetic retinopathy, RRD		Average	Good	Good	Average	Good	Yes	No	No	No	No	Yes											Too busy in clinical practice, No time for research		Yes	YES
YES		55	Female	tanzania	2004	Academic and Clinical		Government organisation	sometimes with NGOs	Sometime		2	No	No				Yes	paediatric ophthalmology			congenital cataract surgical outcome	congenital glaucoma surgical outcome		Average	Average	Average	Average	Average	No	No	No	No	No	I have never applied for funding											Too busy in clinical practice, No time for research		Yes	YES
YES		45	Female	Botswana	2007	Academic and Clinical		Government organisation		None		2	Yes	No				Yes	Glaucoma	Retina		Prevalence of Glaucoma	Genomics of Glaucoma in african population		Good	Good	Good	Average	Average	Yes	No	Yes	Yes	Yes	No			Important								Too busy in clinical practice, No time for research		Yes	YES
YES		36 years	Male	Ghana	2015	Academic and Clinical		Government organisation		Part time		0	Yes	No				Yes	retina	Oculoplastic		glaucoma			Excellent	Excellent	Excellent	Very good	Excellent	Yes	No	No	Yes	No	Yes	None	None	None	None	Very important	None	None	Important			In spite of my busy clinical practice, I make time for research work		Yes	NO
YES		45	Male	Ethiopia	2001	Others	Development work or public health	Non-Governmental organisation		None		1	Yes	No				Yes	Trachoma	Cataracyt		Barriers to uptake of trachoma prevention programmes	Reasons for low CSR		Very good	Very good	Very good	Good	Very good	Yes	No	No	No	Yes	No	None	None	None	None	Important	None	None	None	None		I have dedicated time for research work but it is not enough		Yes	YES
YES		55	Female	uganda	1993	Academic and Clinical		Government organisation		None		1	Yes	Yes		MSc community eye health	2007	Yes	retina	cataract		diabetic retinopathy	cataract surgical outcome		Average	Good	Average	Average	Average	No	No	No	No	No	Yes	None	Very little	None	None	Important	None	None	None	None		In spite of my busy clinical practice, I make time for research work		Yes	YES
		44	Female	Uganda	2004	Academic and Clinical		Government organisation		Part time		2	Yes	No				Yes	paediatric			cataracts			Good	Good	Good	Good	Good	Yes	No	Yes	No	Yes	Yes	Very little	Very little	None	None	Important	Important	Important	Little			Too busy in clinical practice, No time for research		Yes
YES		36	Male	Kenya	2011	Academic and Clinical		Others	University (University of Nairobi). It is a Parastatal but selected "other" to differentiate from Ministry of Health which runs in a completely different manner	Part time		1	Yes	No				Yes	Retina	Cataract		Diabetic retinopathy	Retinopathy of prematurity		Average	Very good	Good	Average	Good	Yes	No	No	Yes	No	Yes	None	None	None	None	Very important	None	None	Important	None		In spite of my busy clinical practice, I make time for research work		Yes	NO
YES		52	Male	Ethiopia	1995	Purely clinical	run the center	Private organisation	semi charity	Full time		0	No	Yes		Msc community eye health	2008	Yes	cataract, trachoma,human resourse for eye care,heath finance			how to tackle the backlog cataract	glaucoma early detection intervention		Poor	Poor	Poor	Poor	Poor	No	No	No	No	No	I have never applied for funding									None	as i have never applied i have no Idea	Too busy in clinical practice, No time for research		Yes
YES		43	Male	zambia	2010	Academic and Clinical		Faith Based organisation		Sometime		2	No	No				Yes	cataract	glaucoma		post cataract surgery patient life	Clinical diagnosis of glaucoma		Good	Good	Average	Average	Good	No	No	No	Yes	No	Yes	None	Little	None	None	None	None	None	Little	None		Too busy in clinical practice, No time for research		Yes	YES
YES		59	Male	Kenya	1990	Administrative		Government organisation		None		9	Yes	Yes		PhD	2012	Yes	Epidemiology of eye diseases	Trachoma		Prevalence of trachoma	Cataract surgical outcome		Very good	Very good	Excellent	Good	Very good	No	Yes	Yes	No	Yes	Yes	Important	Very little	Little	Little	Very important	Little	None	Little			In spite of my busy clinical practice, I make time for research work		Yes	YES
YES		35 years	Female	KENYA	2012	Purely clinical		Faith Based organisation		Part time		1	No	No				Yes	Glaucoma	Paediatric Ophthalmology		Prevalence of glaucoma	Causes of childhood blindness		Good	Good	Good	Average	Average	No	No	No	No	No	I have never applied for funding											I have dedicated time for research work but it is not enough		Yes	YES
YES		35	Male	Tanzania	2015	Purely clinical		Government organisation		Part time		0	Yes	No				Yes	Retina	Oculoplastics		Diabetic retinopathy	Cararact surgical outcome		Average	Good	Average	Average	Average	No	No	No	No	No	I have never applied for funding	None	None	None	None	None	None	None	None			Too busy in clinical practice, No time for research		Yes	NO
YES		34yrs	Male	Tanzania	2014	Academic and Clinical		Private organisation		Full time		10	No	No				Yes	Retina	Cataract		Diabetic retinopathy	Surgical outcome of cataract/ glaucoma		Average	Average	Poor	Poor	Average	No	No	No	No	No	I have never applied for funding											In spite of my busy clinical practice, I make time for research work		No
YES		45	Male	TANZANIA	2003	Administrative		Government organisation		None		2	Yes	Yes		MPH	2007	No							Very good	Good	Good	Good	Good	No	No	No	No	No	Yes					Very important						Other (please specify)	I get so much occupied with administrative work such that you do not get enough time for research.	No
		39	Female	Tanzania	2010	Academic and Clinical		Government organisation		Part time		1	No	No				Yes	glaucoma	cataract		prevalencewof glaucoma	cataract surgical outcome		Poor	Average	Poor	Poor	Average	No	No	No	No	No	Yes	None	Very little	Very little	Very little	Very little	None	None	Little			Too busy in clinical practice, No time for research		Yes	YES
YES			Female	Kenya	2014	Academic and Clinical		Government organisation		Sometime		0	No	No				Yes	Refractive errors	occuloplastics		prevalence of refractive errors in childhood strabismus	prevalence of OSSN		Average	Good	Average	Average	Good	No	No	No	No	No	Yes											Too busy in clinical practice, No time for research		No	YES
YES		49	Male	Kenya	1998	Academic and Clinical		Government organisation		Part time		24	Yes	Yes		MSc (Epidemiology)	2005	Yes	Conjunctival diseases	Cataract		ocular surface squamous neoplasia			Excellent	Excellent	Excellent	Good	Excellent	No	No	No	Yes	No	Yes	None	None	None	None	None	None	None	None	Very important	1. British council for Prevention of Blindness (BCPB) 2. Queen Elizabeth Jubilee Trust	In spite of my busy clinical practice, I make time for research work		Yes	YES
YES		58	Female	Tanzania	1990	Academic and Clinical		Government organisation		Sometime		5	Yes	Yes		MSc Community Eye Health	2010	Yes	Primary Eye Care/Child Eye Health	Retina		Access of children for child eye health	Diabetic retinopathy		Very good	Average	Good	Average	Good	Yes	Yes	No	No	Yes	Yes	None	None	Little		Important	None	Little	Very little			I have dedicated time for research work but it is not enough		Yes	YES
YES		43 years	Male	Tanzania	2007	Academic and Clinical		Government organisation		Part time		1	Yes	No				No	Paediatric Ophthalmology	Strabismus		Paediatric cataract surgical outcome	Amblyopia management outcome		Excellent	Excellent	Excellent	Very good	Very good	Yes	No	No	Yes	Yes	Yes	Important	Important	Important	Little	Important	Little	Little	Important			Too busy in clinical practice, No time for research		Yes	YES
YES		30 yrs	Male	Tanzania	2014	Academic and Clinical		Government organisation		Sometime		1	Yes	No				Yes	Community Ophthalmology	Innovatives means of improving eye care in SSA		Diabetic retinopathy	Prevalance of Glaucoma		Average	Average	Average	Average	Good	No	No	No	No	No	Yes	Very little	Little	Little	Little	Little	Very little	Very little	Very little	Important	TOS, COECSA	Too busy in clinical practice, No time for research		Yes	NO
YES		30	Female	kenya	2015	Academic and Clinical		Government organisation		None		1	Yes	No	principles of research and data management			Yes	cornea and glaucoma	chidhood blindness		cornea and glaucoma	childhood blindness		Average	Very good	Average	Poor	Average	No	No	No	Yes	No	Yes	None	None	None	None	None	None	None	Very important	None	scholarship from lions	In spite of my busy clinical practice, I make time for research work		Yes
YES			Male	rwanda	2011	Academic and Clinical	administrative	Government organisation		Full time		0	No	No				Yes	vitreoretina	oculoplastics		diabetic retinopathy			Very good	Very good	Very good	Poor	Average	Yes	No	Yes	No	No	Yes		Little									Too busy in clinical practice, No time for research		Yes
YES		51	Male	Tanzania	1997	Academic and Clinical		Government organisation		Part time		3	No	No				Yes	Oculoplastics	Retina		Diabetic retinopathy	Cataract surgical outcome		Good	Good	Very good	Poor	Good	No	Yes	No	Yes	No	I have never applied for funding	None	None	None	None	None	None	None	None	None		I have dedicated time for research work but it is not enough		Yes	YES
YES		50	Female	Tanzania	2001	Academic and Clinical		Government organisation		Sometime		9	Yes	Yes		MPH	2008	Yes	paediatric ophthalmology			Retinoblastoma prevalence and outcome			Very good	Very good	Very good	Good	Very good	Yes	Yes	No	Yes	No	Yes	None	None	Very little	Very little	Very little	None	None	None	None		Too busy in clinical practice, No time for research		Yes	YES
		44	Male	Tanzania	2009	Academic and Clinical		Faith Based organisation		Sometime		0	No	No				Yes	Cataract	Retina		outcome of complecated cataract	diabetic retinopathy		Good	Good	Average	Average	Average	Yes	No	No	Yes	Yes	I have never applied for funding	None	Little	Little	Little	Important	Little	Very little	Very little	None		Too busy in clinical practice, No time for research		Yes	NO
YES		49	Female	Tanzania	2002	Others	Mostly administrative but Part time clinical	Government organisation		Part time		5	Yes	Yes		Msc Community Eye Heath	2000	Yes	Paediatric Ophthalmology	Prevention of Blindness		Cataract Surgical outcome	Access of eye Services to children		Good	Average	Average	Average	Average	No	No	No	Yes	Yes	Yes	None	None	None	None	Little	None	None	Very little	Important	Partners interested in reseaech for the program they are supporting. No Governement funds accessible for research due to competing priorities	In spite of my busy clinical practice, I make time for research work		No	NO
		35	Female	Tanzania	2015	Academic and Clinical		Faith Based organisation		None		0	No	No				Yes	cataract	retina		pediatric cataract visual outcome after surgery	diabetic retinopathy treatment outcome		Good	Good	Good	Average	Good	Yes	No	No	Yes	No	I have never applied for funding					Important						In spite of my busy clinical practice, I make time for research work		Yes	NO
YES		43	Male	Tanzania	2009	Purely clinical		Non-Governmental organisation		None		2	No	No				Yes	Ocular malignancy			Treatment options best suited to our current enviroment			Average	Average	Average	Poor	Average	No	No	No	No	No	I have never applied for funding											Too busy in clinical practice, No time for research		Yes
YES		32	Female	TANZANIA	2015	Purely clinical		Faith Based organisation		None		0	Yes	No				Yes							Average	Average	Average	Average	Average	Yes	Yes	No	Yes	Yes	I have never applied for funding											Too busy in clinical practice, No time for research		Yes
YES		47	Male	Tanzania	2005	Academic and Clinical		Non-Governmental organisation		Sometime		1	Yes	Yes		MPH	2013	Yes	Retina	Community eye health		Retina surgical outcome	Role of community in diabetic eye diseases and its management		Good	Excellent	Good	Good	Average	No	No	Yes	No	No	I have never applied for funding	None	None	None	None	None	None	None	Very important	None		Too busy in clinical practice, No time for research		Yes	YES
YES		44	Male	Tanzania	2010	Academic and Clinical		Faith Based organisation		None		3	Yes	No				Yes	paediatric ophthalmology	Neuro-ophthalmology		outcome of congenital cataract surgery	screening for congenital cataracts		Good	Very good	Good	Average	Good	Yes	Yes	No	Yes	Yes	Yes	None	None	None	Very important	None	None	None	None			In spite of my busy clinical practice, I make time for research work		Yes	NO
YES		37	Male	tanzania	2013	Purely clinical		Government organisation		Sometime		0	Yes	No				Yes	retina	glaucoma		diabetic retinopathy	management of glaucoma		Average	Average	Average	Average	Average	Yes	No	No	Yes	No	Yes	None	None	None	None	None	None	None	Very important	None		Too busy in clinical practice, No time for research		Yes	YES
YES		53	Female	Tanzania	2003	Academic and Clinical	surgical	Government organisation		None		0	No	No				Yes	Oculo-plastic			outcome of oculo-plastic surgeries			Average	Poor	Poor	Poor	Poor	No	No	No	No	No	I have never applied for funding	None	Very little	None	None	Very little	None	None	None	None		Too busy in clinical practice, No time for research		No	YES
YES		45	Male	Tanzania	2006	Purely clinical		Non-Governmental organisation		Part time		2	No	No		Mmed Ophthalmology	2006	Yes	Glaucoma	Clinical audit		Glaucoma	Clinical audit		Good	Average	Good	Poor	Average	No	No	No	No	No	No	None	Very little	None	None	None	None	None	None	None		Too busy in clinical practice, No time for research		Yes	YES
YES		41	Male	Tanzania	2013	Academic and Clinical	Administrative	Government organisation	Voluntire in Non Goverment Organization	Sometime		0	Yes	No				Yes	Cataract	Retina		Cataract Surgical outcome	Diabetic retinopathy		Good	Good	Average	Average	Good	No	No	No	Yes	Yes	I have never applied for funding	None	Very little									I have dedicated time for research work but it is not enough		Yes	YES
YES		41	Male	Tanzania	2008	Academic and Clinical		Faith Based organisation		Sometime		8	Yes	No				Yes	Glaucoma	Retina		Glaucoma Managment	Longevity Relative to Diabetic Retinopathy		Good	Good	Average	Average	Good	Yes	Yes	No	No	No	No	None	None	Important	Important	Important	Little	None	Very important	None		Too busy in clinical practice, No time for research		Yes	YES
YES		42	Female	Tanzania	2001	Academic and Clinical		Government organisation		None		0	Yes	Yes		MSc.Health Monitoring and Evaluation		Yes	Cataract	Trachoma		Cataract surgical outcome	Trachoma Trichiasis Prevalence		Very good	Very good	Very good	Good	Very good	No	No	No	No	No	Yes	None	None	None	Very little	Little	None	None	Very little	None		In spite of my busy clinical practice, I make time for research work		Yes	YES
YES		45	Male	Tanzania	2006	Academic and Clinical		Faith Based organisation		None		10	Yes	No				Yes	Glaucoma	Diabetic Retinopathy		Treatment of glaucoma	Screening for diabetic retinopathy		Good	Good	Good	Very good	Average	Yes	Yes	Yes	No	Yes	No	None	Little	Very little	Important	Very important	None	Very important	Very little			In spite of my busy clinical practice, I make time for research work		No	YES
[truncated: 16 more columns]
